# Supplementary material for: Comparative Efficacy of Pharmacological and Nonpharmacological Interventions for Acne Vulgaris: A Network Meta-Analysis
Source: Front Pharmacol. 2020 Nov 26;11:592075. doi: 10.3389/fphar.2020.592075 (PMC7729523; doi:10.3389/fphar.2020.592075)
Supplement: Supplementary file 4 [file table2.xlsx]

## Sheet: Sheet1
study ID	group 1	group 2	group 3	group 4	group 5	sample size 1	sample size 2	sample size 3	sample size 4	sample size 5	inflammatory lesions	MD 1	SD 1	MD 2	SD 2	MD 3	SD 3	MD 4	SD 4	MD 5	SD 5	non-inflammatory lesions	MD 1	SD 1	MD 2	SD 2	MD 3	SD 3	MD 4	SD 4	MD 5	SD 5	adverse effects	R 1	N 1	R 2	N 2	R 3	N 3	R 4	N 4	R 5	N 5
Afzali 2010	(TS) 5% topical spironolactone gel	placebo				32	30					-7.47	6.63727	-2.12	4.64471								-5.016	7.24459	-3.49	8.99951								NA
akarsu 2011	(TA+BPO+CP) Salicylic acid +Clindamycin phosphate+ Benzoyl peroxide	(TA+BPO) Clindamycin phosphate+ Benzoyl peroxide				24	25					-24	9.11335	-24	8.66208								-57.5	21.0659	-48	18.7954								21	24	17	25
alba 2016	(CP) salicylic acid peels	(LED) blue and red LED lights phototherapy				11	11					-13	4.484	-21	4.27393								-18	7.81025	-16	5.56776								NA
appiah 2017	(MTCAM) Eladi Keram Ayurvedic medicine	vehicle control coconut oil				10	11					-7.5	11.21	-1.55	8.99								-16.3	18.73	-0.36	19.18								NA
Bissonnette 2009	(CP) lipophillic hydroxy acid derivative of salicylic acid	(BPO) 5% benzoyl peroxide				32	32					-11.37	9.37001	-12.9	7.22833								-3.15	11.3097	-4.17	11.4579								NA
bissonnette 2016	(MTCAM) Olumacostat glasaretil, a novel topical sebum inhibitor	vehicle				53	55					-19.9	19.3	-11.2	16.5								-19.3	10.7	-13.3	10.1								32	53	36	55
bojar 1994	(TA+MTCAM) topical 4% erythromycin with 1.2% zinc acetate	(TA) topical 4% w/v erythromycin alone				20	25					-29.278	19.7609	-29.43	21.0433								-30.57	18.8184	-23.93	21.7572								NA
bouloc2017	(TR+BPO+MTCAM) Normaderm + standard emollient+ adapalene/benzoyl peroxide	(TR+BPO) Standard emollient + adapalene/benzoyl peroxide				200	100					-9.14	10.3629	-8.05	11.669								-7.2325	24.5571	-6.6	27.8472								NA
capitanio 2012	(MTCAM) zinc and an oligosaccharide derived from the seaw	vehicle control				30	30					-24.1	5.29	-22.3	5.29								-28.5	20.81	-20	20.95								NA
charakida 2007	(MTCAM) a lotion containing triethyl citrate and ethyl linoleate	placebo				20	20					-10.5	8	8.5	10.01								-16.5	17.17	17	23.84								1	20	0	20
chularojanamontri 2015	(TR) adapalene gel	(TR+MTCAM) adapalene gel with active formulation containing licochalcone A, L-carnitine and 1,2-decanediol	(TR) adapalene gel with placebo			40	40	40				-1	3.9	-1.4	3.3	0.1	2.6						-6	48	-3.9	16.2	-0.8	37.3						NA
COOK-BOLDEN 2015	(TA+BPO) Clindamycin Phosphate (1.2%)+Benzoyl Peroxide (3.75%) Aqueous Gel	vehicle				155	134					-16.59	6.32	-6.17	6.38								-20.55	19.9	-8.52	18.14								NA
dreno 2011	(TR+BPO+OA) oral lymecycline 300 mg with adapalene 0.1%–BPO 2.5%	(OA) oral lymecycline 300 mg with a vehicle gel				178	174					-30.96	19.5	-27.26	16.3								-51.9	29.5	-35.38	27.3								16	191	15	187
dreno 2014	(TA+TR) clindamycin phosphate 1.2%/tretinoin 0.025% (Clin-RA)	(TA) Clindamycin	(TR) Tretinoin	Vehicle		1577	1197	710	355			-18.256	12.5	-16.8	11.5	-12.53	12.25	-8.72	8.5				-22.7	31.75	-19.14	21.25	-16.41	28.75	-10.52	25.25				17	1853	4	1428	7	846	2	423
fonseca 1995	(TA+TR) Erythromycin lauryl sulphate+ tretinoin	(TA) Erythromycin lauryl sulphate	(TR) tretinoin			92	92	88				NA											NA											42	92	12	92	48	88
glass 1999	(TA+TR) 0.05% isotretinoin and 2% erythromycin	Placebo	(TR) Isotretinoin	(TA) Erythromycin		40	41	40	39			NA											NA											10	40	4	41	12	40	3	39
gold 2019	(TA) FMX101 The topical minocycline foam	vehicle				640	321					-13.79	7.5	-10.94	14								-14.76	19.25	-8.64	19.75								162	640	72	321
habbema 1989	(TA+MTCAM) 4% erythromycin and zinc combination	(TA) 2% erythromycin				61	61					NA											NA											13	61	8	61
Hædersdal 2008	(lasers+PDT) long-pulsed dye laser-assisted photodynamic therapy	(lasers) Long-pulsed dye laser				15	15					-17.5	12.96	-15	14.35								-18	10.18	-12	11.5								NA
hajheydari 2013	(TR+MTCAM) Topical tretinoin + Aloe vera gel	(TR) Topical tretinoin + placebo				37	38					NA											NA											24	37	23	38
hayashi 2011	(TR) 0.1% topical adapalene gel for 4 weeks	(TR+OA) 0.1% topical adapalene gel + 600 mg oral faropenem for 2 weeks followed by 0.1% topical adapalene gel alone for 2 weeks	(TR+OA) 0.1% topical adapalene gel and 600 mg oral faropenem for 4 weeks			49	48	52				-7.57	14.75	-8.87	14.5	-11.39	13						-8.04	24.75	-5.99	38.25	-6.8	25.5						5	52	10	54	9	52
hayashi 2018	(TA+BPO) clindamycin phosphate + benzoyl peroxide	(TA+TR) Adapalene+ clindamycin phosphate				164	169					-27.2	11.02	-25.6	11.71								-53.5	28.4	-52.5	31.46								29	172	65	177
hughes 1992	(TR) topical isotretinoin 0.05%	(BPO) benzoyl peroxide gel 5%	placebo			25	26	26				-13.14	18.4804	-23.49	25.6047	4.36	38.3336						-21.96	20.2114	-24.79	18.7997	2.85	34.7644						NA
ito 2018	(TA+TR+MTCAM) adapalene and topical antibiotics+ Keigairengyoto (KRT)	(TA+TR) adapalene + topical antibiotics				28	24					-10.13	5.38994	-7.05	7.70847								-8.56	13.088	-5.8	10.3135								NA
jones 2002	(TA+BPO) 3% Erythromycin/5% Benzoyl Peroxide	vehicle control				112	111					-16.5	15.7	-9.6	11.7								-15.2	26	-13.3	21.4								19	112	10	111
jung 2014	(CAM) omega-3 fatty acid	(CAM) γ-linolenic acid (GLA)	the control group			15	15	15				-4.3	3.3	-3.2	4.64	0.3	5.5						-4.6	8.78	-3.6	7.87	0.2	9.2						3	15	1	15	0	15
kaminaka 2014	(CP) Glycolic Acid	placebo				25	25					-10.35	1.4	-4.83	1.35489								-9.54	0.79019	-4.57	1.05357								NA
karsai 2010	(TA+BPO) clindamycin+ benzoyl peroxide 5% hydrating gel	(TA+BPO+Lasers) clindamycin benzoyl peroxide 5% hydrating gel (C⁄BPO) + laser				29	41					-12.96	17.1456	-16.96	31.6076								-1.6	67.8268	-4.81	95.9235								NA
katsambas 1987	(TA) Topical clindamycin phosphate	(OA) oral tetracycline				22	22					-38.96	7.03631	-35.94	8.472								-42.25	26.4751	-19.71	6.02779								NA
kawashima 2014	(BPO) Benzoyl peroxide	Vehicle				178	182					-18.2	11.65	-9.5	12.82								-25.8	26.24	-12.8	27.79								NA
kawashima 2015	(TA+BPO) CLNP/BPO 3%-QD	(TA+BPO) CLNP/BPO 3%-BID	(TA) CLNP-BID			204	296	299				NA											NA											49	204	104	296	27	299
khodaeiani 2013	(TA) Clindamycin 1%	(TN) topical Nicotinamide 4%				40	40					NA											NA											11	40	14	40
kim 2017	(PDT) Daylight PDT	(lasers+PDT) fractional laser-assisted DL-PDT group				14	14					-9.6	10.97	-13.2	8.17								-5.2	14.44	-7	17.22								NA
kwon 2015	(PDT) Daylight photodynamic therapy with 1.5% 3-butenyl 5-aminolevulinate gel	vehicle gel application group				23	23					-12.34	13.74	-2.09	13.14								-7.19	17.46	-1.23	16.92								NA
langner 2007 a	(TA+BPO) clindamycin phosphate plus benzoyl peroxide	(TA+MTCAM) erythromycin plus zinc acetate				73	75					-23.2	15.1123	-23.6	15.1668								-32.9	32.9524	-28.5	39.8517								12	73	11	75
langner 2007 b	(TA+BPO) clindamycin phosphate plus benzoyl peroxide	(TR) adapalene				65	65					-21.8	18.6609	-17.5	19.2662								-29.3	39.8377	-28.6	33.2062								6	65	10	65
lekwuttikarn 2017	(lasers) 595-nm pulsed dye laser	no treat				30	30					-0.29	2.78	-0.9	2.45								-9.39	24.04	-4	19.02								NA
leyden 2006	(TR) Tazarotene	(OA) Minocycline Hydrochloride	(TR+OA) Tazarotene+Minocycline Hydrochloride			36	37	37				-19.98	9.28	-23.1	10.29	-24.42	10.06						-26.4	10.07	-20.28	11.86	-27.52	18.103						0	36	1	37	1	37
lu 2016	(MTCAM) decaffeinated green tea extract	placebo				33	31					-3.4	16.34	-2	12.85								0	2.92	-0.2	2.42								NA
Lueangarun 2018	(BPO+MTCAM) 0.5% topical mangosteen +benzoyl peroxide	(TA+BPO) clindamycin +benzoyl peroxide				25	25					-11.52	11.65	-9.46	11.56								-3.03	4.81	-3.7	4.09								5	28	2	28
marazzi 2002	(TA+TR) isotretinoin 0.1% and erythromycin 4%	(TA+BPO) Benzoyl peroxide/erythromycin 3%				95	93					-20.5	18.4085	-24.5	22.093								-28.3	24.2992	-26	24.0352								64	95	53	93
moftah 2016	(PDT) Photodynamic therapy	(IPL) Intense Pulsed Light				35	35					-14.71	7.5	-7.94	6.88								-3.66	5.15	-2.6	4.38								NA
mohebbipour 2015	(MTCAM) Sunflower Group	no treat				25	25					2	0.79	0.5	0.73								0.9	2.15	0.3	1.73								NA
moneib 2014	(lasers) erbium glass laser therapy	untreated				24	24					-15.45	8.55	1.88	8.5								-4.62	5.25	-0.41	3.4								NA
NESTOR 2016	(LED) vehicle (Neutrogena)+ light therapy mask	(BPO) benzoyl peroxide 2.5% (Neutrogena)	(LED+MTCAM) light therapy mask + salicylic acid with retinol (Neutrogena)			27	33	32				-6.8	7.39	-3.8	9.55	-5.04	8.02						-9.1	16.41	-2.2	17.87	-1.7	15.23						NA
nicklas 2018	(PDT) aminolaevulinic acid photodynamic therapy	(TR+OA) adapalene gel +oral doxycycline				23	23					-44	10.96	-34	8.98								-55	18.7	-54	16.97								NA
nikolis 2017	(LED) chromophore gel-assisted blue light phototherapy	untreated				49	49					NA											NA											3	49	0	49
orringer 2004	(lasers) Pulsed Dye Laser	untreated				20	18					-4.2	6.07512	-3.2	4.60056								2.9	14.6363	1.6	13.6742								NA
ÖZGEN 2013	(TA) nadifloxacin 1%	(TA+BPO) nadifloxacin 1% +benzoyl peroxide				46	47					-4.75	10	-12.83	10.75								-2.56	30.5	-17.09	32								17	46	29	47
papageorgiou 2000	(MTCAM) Chloroxylenol and zinc oxide containing cream (Nels cream)	(BPO) benzoyl peroxide	Vehicle			13	13	15				-12.54	5.54	-16.43	12.6	-3.67	9.22						-35.5	11.65	-30.84	17.3	-4.52	23.1						1	13	2	13	2	15
pariser 2016	(PDT) Photodynamic therapy with methyl aminolaevulinate	vehicle				100	53					-15.6	16.4	-7.8	21.4								-11.8	19	-10.7	22.1								31	100	5	53
Poláková 2015	(TR+MTCAM) adapalene+ BGM (bakuchiol, Ginkgo biloba extract, and mannitol)	(TR) adapalene+vehicle cream				55	56					-11.5	9.51	-7.2	11								-19.2	20.42	-14.7	17.66								23	55	17	56
poli 2005	(CP) 0.1% Retinaldehyde/6% Glycolic Acid Diacnéal	vehicle				42	39					-4.62	6.93	-4.92	3.6								-10.62	7.65	-8.44	8.23								9	45	2	42
poulin 2011	(TR+BPO+OA) adapalene-benzoyl peroxide gel + doxycycline	(OA) Vehicle + doxycycline				123	120					-2.31	7.8	3.03	9.2								-7.84	18.2	10.57	21.7								5	123	1	120
richter 2015	(TT) Tyrothricin 0.1%	(TA+BPO) Clindamycin + BPO	BPO			24	12	12				-7.7	9.6	-12.3	12.9	-10.2	8.1						-6.5	12.1	-16.1	13.4	-16.8	14.8						15	24	9	12	11	12
rizer 2001	(TA) Clindamycin Phosphate-QD	Vehicle-QD	(TA) Clindamycin Phosphate-BID	Vehicle-BID	(TA) Cleocin T-BID	168	84	166	84	165		NA											NA											7	168	5	84	11	166	6	84	15	165
schaller 2016	(TA+BPO) benzoyl peroxide 3% and clindamycin1%	(CP) azelaic acid 20% (AzA)				107	108					-19.67	6.8	-14.69	7.96								-31.87	18.57	-24.1	21.45								62	108	76	109
Seaton 2003	(lasers) Laser group	Sham group				27	9					-15	14.87	-6	19.43								-6	23.14	8	52.26								6	31	2	10
steingold 2016	(TR+BPO) Adapalene 0.3 %/Benzoyl PeroxideA/BPO 0.3 % gel	(TR+BPO) Adapalene 0.1 %/Benzoyl A/BPO 0.1 %	Vehicle			217	217	69				-27	18.6	-26.1	16.2	-14.4	16.5						-40.2	26.9	-40.7	29.4	-18.5	28.2						12	217	1	217	0	69
Tabasum 2014	(MTCAM) Zimade Muhasa	(BPO) benzoyl peroxide gel				20	20					-2.55	0.738986	-1.4	0.78886								-1.05	0.698642	-1.1	0.800187								NA
takigawa 2013	(TA+TR) adapalene 0.1% gel plus nadifloxacin 1% cream	(TR) adapalene 0.1% gel				84	100					-8.63	7.06	-5.78	4.55								NA											42	84	35	100
tan 2010	(TR+BPO) Adapalene-BPO	(TR) Adapalene	BPO	Vehicle		983	986	979	907			NA											NA											212	983	151	986	83	979	54	907
thiboutot 2002	(TA+BPO) erythromycin/benzoyl peroxide (EBP Park)	vehicle control Park	(TA+BPO) erythromycin/benzoyl peroxide (EBP Jar)	vehicle control Jar		124	42	121	40			-17.69	14.6	-8.56	10.1	-16.74	12.7	-9.84	15.2				-32.98	28.5	-18.62	33.6	-31.97	29.4	-12.83	29.6				7	124	3	42	11	121	2	40
Thiboutot 2005	(TR+OA) Adapalene Gel and Doxycycline	(OA) VEHICLE and Doxycycline				238	229					-20.48	13.63	-19.83	18.08								-30.1	24.41	-19.68	23.6								30	238	37	229
thiboutot 2006	(TR) Adapalene Gel 0.3%	(TR) Adapalene Gel 0.1%	Vehicle			258	261	134				NA											NA											57	258	31	261	6	134
thiboutot 2008	(TA+BPO) Clindamycin-BPO	(TA) Clindamycin phosphate	(BPO) Benzoyl peroxide	Vehicle		797	812	809	395			NA											NA											47	797	35	812	48	809	24	395
Thiboutot 2016	(TD) Dapsone Gel	Vehicle				2162	2178					-15.8	11.16	-13.9	11.2								-20.7	18.13	-18	18.2								396	2162	409	2178
Tirado-S anchez 2013	(TR) Adapalene 0.1%	(TR) Adapalene 0.3%	(TR) Tretinoin 0.05%	Placebo		42	42	43	37			-7.48	2.92899	-8.04	3.8238	-9.89	3.74873	-1.04	2.17098				-8.13	2.2058	-9.98	3.13993	-11.995	1.90656	-5.44	3.19405				8	42	17	42	27	43	0	40
wiegell 2006	(PDT) methyl aminolaevulinate-based photodynamic therapy	no treat				19	12					-24	14.75	0	14.5								6	8.25	2	12.25								NA
xu 2016	(TA+BPO) clindamycin /benzoyl peroxide	(TA) clindamycin				430	445					-20.5	10.3	-20.1	9.92								-33.84	26.75	-30.8	26.9								72	504	41	516
xu 2017	(OA+PDT) photodynamic therapy + O minocycline	(OA) minocycline				48	47					-28.64	13.6	-20.95	14.8								-23.5	14.2	-16.03	12.5								16	48	6	47
yin 2010	5%PDT minolaevulinic acid photodynamic therapy	10%PDT minolaevulinic acid photodynamic therapy	15%PDT minolaevulinic acid photodynamic therapy	20%PDT minolaevulinic acid photodynamic therapy	vehicle	45	45	45	44	179		-17.83	4.21306	-16.58	3.75975	-19.14	5.48984	-20.13	5.18038	-15.26	3.70377		-10.14	3.2452	-11.73	3.87271	-12.05	3.50484	-11.66	4.131	-6.39	3.23965		NA
zhang 2004	(TA+TR) Clindamycin +adapalene	(TA) Clindamycin				150	150					-14.62	9.33	-14.54	12.81								-24.1	12.18	-20.18	14.48								4	150	5	150
